# Supplementary material for: Lack of Influence of Non-Overlapping Mutations in BRAF, NRAS, or NF1 on 12-Month Best Objective Response and Long-Term Survival after Checkpoint Inhibitor-Based Treatment for Metastatic Melanoma
Source: Cancers (Basel). 2023 Jul 7;15(13):3527. doi: 10.3390/cancers15133527 (PMC10340344; doi:10.3390/cancers15133527)
Supplement: Supplementary file 1 [file cancers-15-03527-s001.zip]

Archive with 3 entries (3 files):
- .DS_Store
- Alyssa Supplemental Table S1 pt demographics 8-14-22.pdf
- Alyssa Supplemental Table S2 treatment 8-15-22.pdf
